# Supplementary material for: Development and Validation of Global Leadership Initiative on Malnutrition for Prognostic Prediction in Patients Who Underwent Cardiac Surgery
Source: Nutrients. 2022 Jun 9;14(12):2409. doi: 10.3390/nu14122409 (PMC9230873; doi:10.3390/nu14122409)
Supplement: Supplementary file 1 [file nutrients-14-02409-s001.zip]

Archive with 1 entries (1 files):
- nutrients-1714055-supplementary.pdf
